# Supplementary material for: Association between Child Tax Credit advance payments and food insufficiency in households experiencing economic shocks
Source: Health Aff Sch. 2024 Jan 31;2(2):qxae011. doi: 10.1093/haschl/qxae011 (PMC10986194; doi:10.1093/haschl/qxae011)
Supplement: qxae011_Supplementary_Data [file qxae011_Supplementary_Data.zip]

Archive with 2 entries (2 files):
- McCann_appendix.docx
- ICMJE coi_disclosure_combined.docx
